# Supplementary material for: SDF-1 Chemokine Signalling Modulates the Apoptotic Responses to Iron Deprivation of Clathrin-Depleted DT40 Cells
Source: PLoS One. 2014 Aug 27;9(8):e106278. doi: 10.1371/journal.pone.0106278 (PMC4146602; doi:10.1371/journal.pone.0106278)
Supplement: Table S1 — Microarray data showing genes differentially expressed in DKO-S and DKO-R cells. For genes upregulated in DKO-R cells, CXCR4 and other components of pathways known to be modified by activated CXCR4 signalling are shaded. (XLS) [file pone.0106278.s004.xls]

## Sheet: DKOR_S_UP
Table S1		Comparison of DKO-R and DKO-S gene expression profiles
			Genes upregulated in DKO-R compared to DKO-S
Clone Name	EMBL Accession	p-value	Gene Identity
ChEST358J1	BU356785	0.00975383	proline-rich nuclear receptor coactivator 1 (PNRC1),
ChEST466F4	BU349751	0.00974223	homologue to GP|22651594|gb|AAM33072.1||AY098636 testhymin {Mus musculus}, partial (78%)
ChEST696H21	BU455439	0.00646906	Gallus gallus CHMP family, member 7 (CHMP7)
pgn1c.pk003.c12	BG625501	0.0049448	similar to SP|P46734|MPK3_HUMAN Dual specificity mitogen-activated protein kinase kinase 3(MAP kinase kinase 3) (MAPKK 3) (MAPK/ERK kinase 3). [Human] {Homo sapiens}, partial (17%)
DT40subNB_10H8	BE140021	0.00484916	homologue to SP|P13624|SR54_HUMAN Signal recognition particle 54 kDa protein (SRP54). [Dog] {Canis familiaris}, complete
pat.pk0070.c10.f	DN830021	0.00482555	Gallus gallus NK-lysin (LOC693257), mRNA
ChEST104D11	BU114775	0.0047069	low homology to canis lupus familiaris protein kinase kinase kinase 4 (MAP4K4)
pat.pk0056.g2.f	DN829929	0.00466923	similar to UP|FX46_MOUSE (Q8BG80) F-box only protein 46 (F-box only protein 34-like), partial (52%)					(FBXO46)
pat.pk0061.e6.f	DN829982	0.00435757	Gallus gallus proline-rich nuclear receptor coactivator 1 (PNRC1), mRNA
pgn1c.pk003.e3	BG625552	0.00432534	similar to GP|11907582|gb|AAG41223.1|AF201290_1|AF201290 TSC22-related inducible leucine zipper 4c {Homo sapiens}, partial (79%)
pgn1c.pk003.h11	BG625591	0.00410725	GP|9957108|gb|AAG09211.1|AF181951_1|AF181951 Gal-1 alpha {Gallus gallus}, complete
DT40subNB_9D2	BE139945	0.00396289	GP|5821360|dbj|BAA83785.1||AB025103 immunoglobulin J chain {Gallus gallus}, complete
pat.pk0051.c3.f	AI982425	0.00376821	Gallus gallus cell division cycle 73, Paf1/RNA polymerase II complex component, homolog (S. cerevisiae) (CDC73), mRNA
pat.pk0073.f6.f	DN830046	0.00341716	UP|O42253 (O42253) MAP kinase phosphatase-1 (Fragment), complete
pat.pk0043.b2.f	AI981156	0.00337861	PIR|T28153|T28153 complement C4 - chicken, partial (25%)
dkfz426_15a17r1	AJ393293	0.0032405	SP|Q10567|A1B1_HUMAN Beta-adaptin 1 (Adaptor protein complex AP-1 beta-1 subunit) (Clathrin assembly protein complex 1 beta large chain). [Human] {Homo sapiens}, partial (24%)
pgn1c.pk003.j3	DN830096	0.00281788	NA
pgn1c.pk003.l16	BG625665	0.00278486	similar to GP|14091952|gb|AAG35185.2|AF239045_1|AF239045 KIDINS220 {Rattus norvegicus}, partial (24%)
DT40subNB_10D5	BE139994	0.0027596	similar to SP|Q8WUM0|N133_HUMAN Nuclear pore complex protein Nup133 (Nucleoporin Nup133) (133 kDa nucleoporin). [Human] {Homo sapiens}, partial (20%)
ChEST686B4	BU445215	0.00266291	homologue to SP|P35638|GA15_HUMAN GADD153 (DNA-damage inducible transcript 3) (DDIT3) (C/EBP-homologous protein) (CHOP). [Human] {Homo sapiens}, partial (7%)
pat.pk0056.h5.f	DN829932	0.00241208	UP|RHM2_HUMAN (P25791) Rhombotin-2 (Cysteine-rich protein TTG-2) (T-cell translocation protein 2) (LIM-only protein 2), complete								(LMO2)
pat.pk0029.c6.f	AI980656	0.00197087	weakly similar to SP|O54910|IKBE_MOUSE NF-kappaB inhibitor epsilon (NF-kappa-BIE) (I-kappa-B-epsilon) (IkappaBepsilon) (IKB-epsilon) (IKB-E). [Mouse] {Mus musculus}, partial (54%)
pgn1c.pk003.l19	BG625668	0.0018679	UP|R54B_CHICK (Q9DG67) DNA repair and recombination protein RAD54B (RAD54 homolog B) , partial (28%)
pat.pk0049.d1.f	DN829885	0.00175057	Gallus gallus phosphoserine phosphatase (PSPH), mRNA
ChEST107A15	BU113874	0.00151797	THUMP domain containing 2
dkfz426_3j23r1	AJ397912	0.00138592	GP|9954428|gb|AAG09054.1|AF294794_1|AF294794 chemokine receptor CXCR4 {Gallus gallus}, complete
pat.pk0060.a8.f	AI981563	0.00133427	PREDICTED: Gallus gallus cytoskeleton-associated protein 4 (CKAP4), mRNA
pat.pk0032.f4.f	AI980757	0.00120298	PREDICTED: Gallus gallus CD274 molecule (CD274), mRNA
pat.pk0060.e3.f	DN829974	0.000910317	weakly similar to UP|SY17_HUMAN (Q92583) Small inducible cytokine A17 precursor (CCL17) (Thymus and activation-regulated chemokine) (CC chemokine TARC), partial (62%)
pat.pk0051.a3.f	DN829894	0.000731916	PREDICTED: Gallus gallus lymphocyte antigen 6E-like (LOC420300), mRNA
pgn1c.pk001.o13	BG625205	0.000703017	glyceraldehyde 3 phosphate dehydrogenase (GAPDH)
pgn1c.pk002.j23	BG625368	0.000682583	NA
pat.pk0048.g12.f	AI981223	0.00047017	similar to GP|18148382|dbj|BAB82982.1||AB076384 X box-binding protein spliced form {Homo sapiens}, partial (74%)						Gallus gallus X-box binding protein 1 (XBP1), mRNA
pat.pk0050.d7.f	AI981300	0.000435986	Gallus gallus small nuclear RNA activating complex, polypeptide 5, 19kDa (SNAPC5), mRNA
pgn1c.pk003.f3	BG625568	0.000412615	PIR|S13911|S13911 avian thymic hormone - chicken, complete	(ATH)
pat.pk0070.g1.f	AI981984	0.000295136	GP|8250206|emb|CAB93529.1||AJ289021 vacuolar H(+)-transporting ATPase 116 kDa subunit, a3 isoform {Gallus gallus}, complete
pat.pk0049.c11.f	AI981243	0.000275711	similar to GP|18656905|gb|AAL78038.1|AF468059_1|AF468059 integrin beta 5 subunit precursor protein {Bos taurus}, partial (75%)							Gallus gallus integrin, beta 5 (ITGB5),
pat.pk0070.b5.f	DN830019	0.000271883	UP|Q98SH4 (Q98SH4) Avidin precursor, complete
pat.pk0048.b9.f	AI981201	0.000228305	similar to PIR|JC2297|JC2297 CD63 antigen - rabbit, partial (60%)
pgn1c.pk002.g22	BG625323	0.000196789	NA
pgn1c.pk003.g12	BG625573	0.000168034	NA
pat.pk0052.d4.f	AI981397	0.000153626	PREDICTED: Gallus gallus chromatin target of PRMT1, transcript variant 2 (CHTOP)
pat.pk0049.h10.f	AI981270	9.68589e-05	PIR|A54819|A54819 actin-capping protein beta chain, splice form 2 - chicken, complete
pat.pk0070.e4.f	AI981975	8.93465e-05	similar to SP|Q99KW3|TARA_MOUSE Protein Tara (Trio-associated repeat on actin) (Fragment). [Mouse] {Mus musculus}, partial (85%)								Gallus gallus
pat.pk0058.c7.f	DN829957	5.68097e-05	Gallus gallus finished cDNA, clone ChEST458i18
			Genes upregulated in DKO-S compared to DKO-R
Gene Name	EMBL Accession	p-value	Gene Identity
ChEST26M15	BU104963	0.0110506	homologue to SP|P53025|R10A_HUMAN 60S ribosomal protein L10a (CSA-19). [Rat] {Rattus norvegicus}, complete
ChEST863O8	BU386217	0.00967564	solute carrier family 26, member 9
